# Supplementary material for: Synthesis of Magneto-Controllable Polymer Nanocarrier Based on Poly(N-isopropylacrylamide-co-acrylic Acid) for Doxorubicin Immobilization
Source: Polymers (Basel). 2022 Dec 12;14(24):5440. doi: 10.3390/polym14245440 (PMC9784437; doi:10.3390/polym14245440)
Supplement: Supplementary file 1 [file polymers-14-05440-s001.zip]

Archive with 1 entries (1 files):
- polymers-2068399-supplementary.pdf
